# Supplementary material for: Molecular age prediction using skull bone samples from individuals with and without signs of decomposition: a multivariate approach combining analysis of posttranslational protein modifications and DNA methylation
Source: Int J Legal Med. 2024 Sep 11;139(1):157–74. doi: 10.1007/s00414-024-03314-z (PMC11732915; doi:10.1007/s00414-024-03314-z)
Supplement: Supplementary file 1 — Supplementary Material 1 [file 414_2024_3314_MOESM1_ESM.xlsx]

## Sheet: S1A Sample meta data & results
Table S1A: Sample characteristics and results of the DNA methylation analysis at the CpG positions of interest, D-Aspartic acid and pentosidine. For details on decomposition scoring, see sheet 'decomposition d-score'
No.	Dataset	head	trunk	extremities	d-score	age	sex	RPA2_3 DNAm [%]	ZYG11A_18 DNAm [%]	PDE4C_17 DNAm [%]	TRIM59_7 DNAm [%]	ELOVL2_8 DNAm [%]	KLF14_3 DNAm [%]	D-Asp LN((1+D/L)/(1-D/L))	Pentosidine [nmol/mg]	RR model task
1	1	1	1	1	3	1	male	36.95	1.79	5.81	12.72	5.85	0.77	0.0229764	-	-
2	1	1	1	1	3	1	female	31.68	1.9	6.45	7.48	9.32	0.9	0.0239409	-	-
3	1	1	1	1	3	1	male	37.79	1.59	6.32	9.76	4.52	0.91	0.0259123	-	-
4	1	1	1	1	3	1	male	30.03	1.74	6.44	10.66	8.15	1.19	0.0262589	-	-
5	1	1	1	1	3	4	female	29.65	1.79	5.99	9.99	8.88	1.61	0.0295355	-	-
6	1	1	1	1	3	8	female	37.35	2.63	8.01	15.26	10.86	2.84	0.0328183	0.00236917	-
7	1	1	1	1	3	8	male	33.69	1.02	7.2	9.42	6.56	2.53	0.0338396	-	-
8	1	1	1	1	3	12	female	40.06	3.18	10	23.19	14.61	1.64	0.032344	0.00253443	-
9	1	1	1	1	3	15	male	42.45	2.44	9.1	18.2	17.17	2.99	0.0328676	-	-
10	1	1	1	1	3	16	female	41.81	2.39	8.65	13.63	10.06	3.82	0.0463196	0.0039057	-
11	1	1	1	1	3	16	female	43.34	2.56	9.68	22.63	17.61	2.15	0.0418782	0.00324017	-
12	1	1	1	1	3	17	male	52.03	5.54	16.96	28.02	25.34	6.68	0.0358363	0.00362341	-
13	1	1	1	1	3	18	male	45.46	2.88	11.86	18.05	16.99	1.75	0.0386533	0.00323358	training- CV
14	1	1	1	1	3	19	male	45.66	2.86	10.88	18.53	14.67	2.72	0.0429652	0.00380537	training- CV
15	1	1	1	1	3	19	female	50.98	3.35	11.58	21.04	16.94	2.42	0.0424863	0.00319709	training- CV
16	1	1	1	1	3	19	female	42.63	2.1	7.52	13.98	12.51	4.17	0.0531583	0.00458771	training- CV
17	1	1	1	1	3	19	male	53.62	2.85	10.32	18.46	15.11	3.28	0.0380413	0.00313281	training- CV
18	1	1	1	1	3	20	male	42.34	1.63	8.83	20.24	12.78	7.48	0.0429374	0.00333216	training- CV
19	1	1	1	1	3	21	male	52.7	3.54	11.88	25.18	17.66	2.89	0.0458016	0.00374248	training- CV
20	1	1	1	1	3	21	female	48.84	1.91	12.39	19.88	15.96	4.01	0.0444641	0.00364059	training- CV
21	1	1	1	1	3	22	male	52.99	3.4	12.53	18.34	16.24	2.3	0.0470559	0.00458236	training- CV
22	1	1	1	1	3	23	male	46.33	4.28	11.7	20.8	18.54	3.24	0.0510945	0.00465542	training- CV
23	1	1	1	1	3	24	male	53.94	4.01	12.59	23.39	20.86	3.17	0.0492357	0.00513547	training- CV
24	1	1	1	1	3	26	male	53.9	3.25	10.69	20.01	18.35	3.58	0.0554062	0.00541526	training- CV
25	1	1	1	1	3	27	male	51.69	3.89	11.48	22.27	18.03	4.82	0.0434678	0.00940237	training- CV
26	1	1	1	1	3	27	male	40.07	2.55	10.36	18.48	16.3	6.94	0.0476281	0.00557921	training- CV
27	1	1	1	1	3	27	male	49.47	3.35	11.55	21.34	16.38	4.62	0.0551967	0.00553775	training- CV
28	1	1	1	1	3	27	male	52.35	4.71	15.63	24.68	20.28	3.03	0.0528167	0.00530601	training- CV
29	1	1	1	1	3	27	female	46.06	2.09	10.18	21.04	18.47	4.43	0.0574693	0.00580151	training- CV
30	1	1	1	1	3	28	male	44.77	2.63	12.94	24.52	20.28	9.83	0.0465754	0.00484727	training- CV
31	1	1	1	1	3	30	female	53.02	3.23	13.17	27.64	23.04	3.72	0.0628783	0.00455806	training- CV
32	1	1	1	1	3	31	female	54.84	2.57	9.99	22.47	16.52	6.57	0.0578856	0.00817215	training- CV
33	1	1	1	1	3	31	male	52	2.57	13.35	29.97	21.78	4.92	0.0488402	0.00679097	training- CV
34	1	1	1	1	3	33	male	50.67	2.39	13.92	23.84	18.83	6.94	0.0582704	0.0063978	training- CV
35	1	1	1	1	3	34	male	51.38	4.86	15.87	23.92	22.18	4.41	0.0591101	0.00822801	training- CV
36	1	1	1	1	3	36	male	50.49	4.11	13.97	17.84	19.93	6.19	0.0595839	0.00574956	training- CV
37	1	1	1	1	3	36	male	53.6	3.93	18.95	27.38	26.32	5.56	0.0535651	0.00905366	training- CV
38	1	1	1	1	3	38	male	55.8	5.18	18.2	26.76	28.7	5.65	0.0615087	0.00906038	training- CV
39	1	1	1	1	3	40	male	57.78	5.09	16.89	26.99	27.1	5.81	0.0570754	0.00586929	training- CV
40	1	1	1	1	3	42	male	59.25	4.38	20.52	29.95	32.18	4.61	0.0570235	0.0069711	training- CV
41	1	1	1	1	3	42	male	53.3	6.24	18.4	25.63	25.07	6.41	0.0600137	0.00809054	training- CV
42	1	1	1	1	3	43	male	61.21	5.71	21.14	36.39	32.35	3.22	0.0532131	0.00706905	training- CV
43	1	1	1	1	3	46	male	61.06	5.89	19.57	31.88	27.83	5.24	0.0704447	0.00937962	training- CV
44	1	1	1	1	3	48	male	56.63	4.49	17.02	25.69	25.38	9.68	0.0471349	0.00645756	training- CV
45	1	1	1	1	3	49	male	59.42	7.11	27.23	38.89	35.3	4.8	0.0549206	0.0106003	training- CV
46	1	1	1	1	3	49	male	55.19	6.96	22.86	30.17	31.17	4.96	0.0615944	0.00711625	training- CV
47	1	1	1	1	3	49	male	59.15	5.99	21.02	34.77	30.78	6.64	0.070951	0.00992137	training- CV
48	1	1	1	1	3	51	male	61.7	5.93	18.69	32.39	34.18	6.13	0.0708484	0.0102954	training- CV
49	1	1	1	1	3	51	male	61.64	6.8	25.55	36.57	35.59	6.74	0.0683064	0.00944821	training- CV
50	1	1	1	1	3	52	male	63.95	6.07	26.76	34.3	35.18	5.49	0.0648689	0.0118388	training- CV
51	1	1	1	1	3	53	male	59.96	6.46	22.94	30.02	31.77	7.61	0.0694876	0.00924151	training- CV
52	1	1	1	1	3	54	male	62.54	6.64	22.3	38.19	35.8	6.1	0.0634012	0.0119453	training- CV
53	1	1	1	1	3	54	female	70.82	5.95	22.93	35.95	34.48	5.92	0.07978	0.00793236	training- CV
54	1	1	1	1	3	55	male	63.98	6.96	21.32	35.93	36.44	7.35	0.0723021	0.0114785	training- CV
55	1	1	1	1	3	57	male	59.05	4.67	18.43	25.22	26.3	10.33	0.0685594	0.00986811	training- CV
56	1	1	1	1	3	58	male	58.67	4.39	19.59	30.02	30.76	11.78	0.0769522	0.010475	training- CV
57	1	1	1	1	3	59	female	63.89	6.85	24.1	35.61	31.21	7.53	0.0604169	0.00756988	training- CV
58	1	1	1	1	3	59	female	68.46	8.4	18.97	33.38	31.45	6.08	0.0596812	0.00917005	training- CV
59	1	1	1	1	3	60	male	63.52	8.54	27.64	39.4	38.5	9.04	0.0711609	0.0153839	training- CV
60	1	1	1	1	3	60	male	60.79	3.25	20.75	33.19	30.37	13.76	0.0669814	0.0118665	training- CV
61	1	1	1	1	3	62	female	64.91	6.14	25.03	39.76	37.09	7.81	0.0693986	0.0147941	training- CV
62	1	1	1	1	3	62	female	72.59	6.23	30.75	38.56	37.81	5.42	0.0676444	0.00866163	training- CV
63	1	1	1	1	3	63	male	60.67	5.54	20.23	32.46	33.7	10.6	0.0692404	0.0094099	training- CV
64	1	1	1	1	3	63	female	66.84	9.24	35.99	33.79	37.12	8.82	0.0660151	0.0130584	training- CV
65	1	1	1	1	3	65	female	66.21	5.73	22.76	37.27	34.55	7.74	0.0747825	0.00965463	training- CV
66	1	1	1	1	3	66	male	78.41	7.23	37.47	61.45	42.02	13.47	0.0722464	0.0208718	training- CV
67	1	1	1	1	3	67	male	77.87	6.52	20.43	37.52	40.46	7.52	0.0560465	0.0127855	training- CV
68	1	1	1	1	3	69	male	68.83	10.09	27.62	49.25	46.15	5.94	0.0742423	0.0139913	training- CV
69	1	1	1	1	3	69	male	66.43	7.95	27.01	43.76	41.42	8.54	0.0564876	0.0147214	training- CV
70	1	1	1	1	3	72	female	64.31	5.47	21.98	31.61	30.86	16.11	0.0743721	0.0134496	training- CV
71	1	1	1	1	3	73	female	66.74	7.49	27.72	40.85	38.18	11.48	0.0635852	0.0110644	training- CV
72	1	1	1	1	3	74	female	67.11	10.68	30.11	41.59	39.85	7.9	0.0595522	0.0120942	training- CV
73	1	1	1	1	3	75	male	73.9	35.11	39.85	52.21	40.42	8.21	0.0776483	0.0184083	training- CV
74	1	1	1	1	3	76	male	79.39	11.25	39.2	49.54	48.57	6.6	0.0731268	0.0188464	training- CV
75	1	1	1	1	3	77	male	68.07	8.52	30.45	39.17	38.45	12.18	0.0765243	0.0186945	training- CV
76	1	1	1	1	3	78	female	65.03	6.58	20.76	32.89	32.44	12.87	0.0627316	0.0108604	training- CV
77	1	1	1	1	3	78	female	69.25	8.52	32.09	43.57	42.29	12.96	0.0698853	0.0145372	training- CV
78	1	1	1	1	3	79	male	75.52	13.73	27.17	36.1	42.44	9.28	0.077447	0.0118265	training- CV
79	1	1	1	1	3	79	male	90.2	18.63	21.92	83.62	77.34	4.61	0.0802098	0.0106197	training- CV
80	1	1	1	1	3	79	male	74.84	6.57	37.48	33.99	49.5	7.18	0.0714412	0.0209509	training- CV
81	1	1	1	1	3	80	male	85.67	31.1	43.02	63.78	54.66	7.83	0.0868555	0.01468	training- CV
82	1	1	1	1	3	81	male	68.27	11.18	26.77	41.24	41.43	13.03	0.0757984	0.0155897	training- CV
83	1	1	1	1	3	81	female	67.59	7.93	27.16	46.87	43.67	6.45	0.0637706	0.0127871	training- CV
84	1	1	1	1	3	83	male	69.64	6.03	26.4	36.34	39.08	14.3	0.0633718	0.0155777	training- CV
85	1	1	1	1	3	85	female	60.16	6.04	19.17	35.45	33.05	14.3	0.0547512	0.0127425	training- CV
86	1	1	1	1	3	85	male	68.01	7.26	29.2	40.51	37.13	15.48	0.0864196	0.0108948	training- CV
87	1	1	1	1	3	86	male	64.66	7.03	28.8	42.03	37.66	15.38	0.0803453	0.0152754	training- CV
88	1	1	1	1	3	86	male	68.2	6.99	33.17	44.19	41.85	14.87	0.0707944	0.0211172	training- CV
89	1	1	1	1	3	89	female	72.53	9.74	26.92	43.61	43.98	12.99	0.0741134	0.0141463	training- CV
90	1	1	1	1	3	91	female	64.05	7.84	33.66	44.64	44.72	14.45	0.0814784	0.0150821	training- CV
91	1	1	1	1	3	91	male	74.97	6.29	28.09	43.51	45.84	11.22	0.0780861	0.0189321	training- CV
92	1	1	1	1	3	92	female	68.69	9.28	33.71	44.56	46.47	12.7	0.0607339	0.0184765	training- CV
93	1	1	1	1	3	92	female	80.48	16.66	25.15	43.12	48.08	16.5	0.0793838	0.015921	training- CV
94	1	1	1	1	3	92	female	73.44	10.69	31.33	39.06	41.51	11.81	0.0734473	0.0151862	training- CV
95	1	1	1	1	3	92	male	62.48	7.53	25.92	35.93	34.65	14.22	0.0898143	0.0194219	training- CV
96	1	1	1	1	3	93	male	74.21	7.01	25.43	43.97	38.15	26.25	0.0712823	0.0180771	training- CV
97	1	1	1	1	3	96	male	72.56	13.37	42.89	52.47	48.98	20.12	0.0718544	0.0166396	training- CV
98	1	1	1	1	3	96	male	75.01	20.98	38.3	54.06	51.98	15.53	0.0744709	0.020225	training- CV
99	2	1	1	1	3	19	male	46.01	4.31	14.28	16.03	17.81	3.46	0.0407324	0.00361753	test data (no signs of decomposition)
100	2	1	1	1	3	25	male	49.06	3.73	10.27	20.45	18.45	5.74	0.0567758	0.00636817	test data (no signs of decomposition)
101	2	1	1	1	3	27	male	45.51	3.01	10.65	20.25	17.08	6.18	0.0453157	0.00440976	test data (no signs of decomposition)
102	2	1	1	1	3	31	male	54.17	3.95	15.54	26.02	21.98	4.81	0.0563496	0.00691039	test data (no signs of decomposition)
103	2	1	1	1	3	31	male	58.27	2.87	13.1	24.38	21.45	7.65	0.058924	0.0074595	test data (no signs of decomposition)
104	2	1	1	1	3	32	male	48.29	2.91	11.21	22.32	18.42	8.22	0.0547426	0.00558726	test data (no signs of decomposition)
105	2	1	1	1	3	32	male	54.21	5.85	14.27	23.73	23.52	5.39	0.0533299	0.00620813	test data (no signs of decomposition)
106	2	1	1	1	3	32	male	53.42	3.09	12.83	22.73	21.86	6.08	0.0570413	0.00635262	test data (no signs of decomposition)
107	2	1	1	1	3	32	male	50.23	1.37	11.4	20.45	17.93	7.16	0.051013	0.0050944	test data (no signs of decomposition)
108	2	1	1	1	3	33	male	44.71	2.22	7.29	20.03	13.37	7.36	0.0525611	0.00529572	test data (no signs of decomposition)
109	2	1	1	1	3	35	male	58.03	4.49	14.56	25.7	21.34	7.76	0.0502688	0.00572821	test data (no signs of decomposition)
110	2	1	1	1	3	40	male	52.93	3.5	12.85	21.18	21.54	9.95	0.0601648	0.00907333	test data (no signs of decomposition)
111	2	1	1	1	3	42	male	62.39	5.99	20.24	30.41	28.8	5.52	0.0614953	0.0084185	test data (no signs of decomposition)
112	2	1	1	1	3	42	female	66.46	5.86	18.81	31.93	31.09	5.15	0.0592583	0.0102197	test data (no signs of decomposition)
113	2	1	1	1	3	45	male	63.35	4.5	18.14	28.53	27.34	7.64	0.0668098	0.00639545	test data (no signs of decomposition)
114	2	1	1	1	3	45	male	50.7	3.89	14.47	25.17	20.46	8.63	0.0585628	0.00552514	test data (no signs of decomposition)
115	2	1	1	1	3	49	male	62.71	6.2	23.48	31.24	31.15	7.86	0.0727601	0.0127873	test data (no signs of decomposition)
116	2	1	1	1	3	51	male	56.67	7.25	25.19	31.55	34.04	6.37	0.0568047	0.0117071	test data (no signs of decomposition)
117	2	1	1	1	3	51	male	57.96	6.13	21.39	31.25	31.25	7.84	0.0658073	0.011323	test data (no signs of decomposition)
118	2	1	1	1	3	56	female	60.84	5.75	22.13	21.46	29.85	6.82	0.054717	0.0124662	test data (no signs of decomposition)
119	2	1	1	1	3	58	male	59.24	7.54	22.52	30.97	33.19	8.73	0.0726245	0.0117622	test data (no signs of decomposition)
120	2	1	1	1	3	59	male	62.23	5.8	20.19	35.4	36.67	10.29	0.068228	0.00986505	test data (no signs of decomposition)
121	2	1	1	1	3	60	male	66.41	8.04	27.48	37.55	39.38	6.98	0.0642829	0.0116367	test data (no signs of decomposition)
122	2	1	1	1	3	61	male	67.99	8.01	26.68	33.33	37.14	9.8	0.0710423	0.0132637	test data (no signs of decomposition)
123	2	1	1	1	3	61	male	71.36	5.58	23.59	26.21	30.58	12.39	0.0780803	0.010071	test data (no signs of decomposition)
124	2	1	1	1	3	63	male	68.82	7.04	28.04	35.92	39.06	4.89	0.069607	0.0163846	test data (no signs of decomposition)
125	2	1	1	1	3	68	female	71.95	6.11	27.27	33.44	36.63	9.2	0.061617	0.0105237	test data (no signs of decomposition)
126	2	1	1	1	3	68	male	63.77	5.36	25.21	32.86	32.52	10.67	0.0788108	0.0135789	test data (no signs of decomposition)
127	2	1	1	1	3	69	female	74.48	7.63	23.91	40.06	38.86	11.44	0.0605169	0.0110229	test data (no signs of decomposition)
128	2	1	1	1	3	70	male	61.25	4.59	21.22	31.6	28.72	13.16	0.0676117	0.0117315	test data (no signs of decomposition)
129	2	1	1	1	3	73	male	57.64	6.35	20.3	34.99	37.49	12.13	0.0752519	0.0135935	test data (no signs of decomposition)
130	2	1	1	1	3	73	male	61.78	6.11	23.85	34.39	32.21	10.13	0.0739027	0.0123994	test data (no signs of decomposition)
131	2	1	1	1	3	74	male	75.14	24.46	41.72	63.31	48.7	11.07	0.0813648	0.0178042	test data (no signs of decomposition)
132	2	1	1	1	3	74	female	60.3	4.9	19.88	29.65	28.97	11.88	0.0598012	0.0144144	test data (no signs of decomposition)
133	2	1	1	1	3	76	female	71.61	8.16	30.13	40.6	40.81	8.1	0.0592128	0.0136654	test data (no signs of decomposition)
134	2	1	1	1	3	78	female	75.87	10.51	38.82	38.91	47.43	7.74	0.0655743	0.0162863	test data (no signs of decomposition)
135	2	1	1	1	3	79	female	69.73	9.8	26.5	45.5	41.78	11.27	0.0708063	0.0141864	test data (no signs of decomposition)
136	2	1	1	1	3	84	male	68.84	5.77	26.4	39.35	37.39	16.04	0.0557815	0.019089	test data (no signs of decomposition)
137	2	1	1	1	3	86	female	74.45	9.23	36.42	48.3	43.52	10.62	0.0569352	0.0133589	test data (no signs of decomposition)
138	2	1	1	1	3	89	female	69.81	12.03	35.53	43.33	44.69	12.81	0.0795461	0.0188582	test data (no signs of decomposition)
139	2	1	1	1	3	89	male	75.36	14.9	28.97	47.52	45.84	13.56	0.0794588	0.0175141	test data (no signs of decomposition)
140	2	1	1	1	3	91	male	67.56	6.78	32.38	41.37	46.07	19.42	0.079183	0.0233839	test data (no signs of decomposition)
141	2	1	1	1	3	92	male	71.5	9.1	31.62	36.66	39.58	17.26	0.0755355	0.0206532	test data (no signs of decomposition)
142	2	1	1	1	3	96	female	67.25	10.72	30.01	44.14	40.09	12.99	0.090864	0.015378	test data (no signs of decomposition)
143	3	1	3	1	5	90	male	69.64	10.94	34.03	51.1	49.23	13.91	0.0858009	0.0166308	test data (signs of decomposition), LOOCV-model
144	3	2	2	2	6	83	male	64.73	7.01	31.19	44.92	39.77	17.42	0.0815928	0.0174387	test data (signs of decomposition), LOOCV-model
145	3	2	2	2	6	79	male	77.17	10.72	33.74	34.89	41.81	9.73	0.0752428	0.0154085	test data (signs of decomposition), LOOCV-model
146	3	3	2	2	7	55	female	62.68	4.45	23.01	28.84	31.74	8.18	0.0476647	0.00706689	test data (signs of decomposition), LOOCV-model
147	3	2	3	2	7	72	female	70.17	9.19	27.56	50.11	37.73	5.89	0.05094	0.0056703	test data (signs of decomposition), LOOCV-model
148	3	3	3	1	7	87	male	73.48	8.08	28.9	45.01	45.35	18.95	0.0726999	0.00878318	test data (signs of decomposition), LOOCV-model
149	3	2	3	2	7	81	female	70.38	6.06	28.75	42.81	41.04	10.05	0.0762187	0.0123268	test data (signs of decomposition), LOOCV-model
150	3	3	2	3	8	64	female	64.56	7.78	31.24	45.29	40.15	11.5	0.0623906	0.0137478	test data (signs of decomposition), LOOCV-model
151	3	3	3	2	8	74	female	78.47	12.64	24.6	29.98	48.04	6.27	0.0473409	0.0116944	test data (signs of decomposition), LOOCV-model
152	3	4	2	2	8	60	male	56.44	4.82	19.3	24.48	22.54	12.48	0.0719348	0.0129106	test data (signs of decomposition), LOOCV-model
153	3	5	2	2	9	70	female	60.32	4.16	14.89	32.73	34.58	16.24	0.0644896	0.0106506	test data (signs of decomposition), LOOCV-model
154	3	3	3	3	9	60	male	71.07	7.96	26.78	31.05	38.55	9.06	0.078315	0.011235	test data (signs of decomposition), LOOCV-model
155	3	5	2	3	10	28	male	45.23	1.71	6.66	20.35	13.44	5.5	0.050502	0.00503407	test data (signs of decomposition), LOOCV-model
156	3	5	2	3	10	39	male	54.57	3.13	18.88	30.75	22.02	7.69	0.0630784	0.00951743	test data (signs of decomposition), LOOCV-model
157	3	5	2	3	10	24	male	36.62	1.7	5.8	17.16	9.14	6.78	0.046133	0.00461138	test data (signs of decomposition), LOOCV-model
158	3	3	4	3	10	72	male	63.76	5.63	21.96	28.52	33.18	13.35	0.070842	0.0176302	test data (signs of decomposition), LOOCV-model
159	3	3	4	3	10	69	male	56.7	3.28	13.11	27.23	18.31	11.46	0.0527946	0.0139609	test data (signs of decomposition), LOOCV-model
160	3	5	3	3	11	56	female	59.37	7.05	26.63	47.41	36.26	7.66	0.0558995	0.00681522	test data (signs of decomposition), LOOCV-model
161	3	5	4	2	11	58	male	69.62	6.08	27.47	52.04	38.37	4.66	0.0581584	0.00798221	test data (signs of decomposition), LOOCV-model
162	3	5	3	3	11	20	male	52.19	4.67	13.22	18.08	18.4	3.78	0.0525466	0.00463101	test data (signs of decomposition), LOOCV-model
163	3	4	3	4	11	52	male	56.29	5.76	16.08	33	26.87	8.96	0.0679766	0.00380466	test data (signs of decomposition), LOOCV-model
164	3	5	4	3	12	47	male	60.09	4.55	22.66	32.24	30.6	4.63	0.06598	0.00735197	test data (signs of decomposition), LOOCV-model
165	3	5	4	3	12	23	male	48.76	4.3	14.95	25.05	20.43	3.66	0.0440566	0.00388452	test data (signs of decomposition), LOOCV-model
166	3	5	4	3	12	32	male	50.33	3.42	15.36	24.16	24.31	3.38	0.0563271	0.00612987	test data (signs of decomposition), LOOCV-model
167	3	5	4	3	12	74	male	59.44	3.82	15.97	23.49	23.72	12.61	0.0708757	0.0134533	test data (signs of decomposition), LOOCV-model
168	3	4	3	5	12	46	male	53.74	5.88	17.42	29.42	28.48	7.38	0.052103	0.00452493	test data (signs of decomposition), LOOCV-model
169	3	5	4	4	13	65	male	59.09	2.31	19.74	31.92	27.13	13.89	0.0688627	0.0102641	test data (signs of decomposition), LOOCV-model
170	3	5	4	4	13	81	female	66.46	5.77	21.75	38.37	34.73	13.06	0.0491883	0.00908279	test data (signs of decomposition), LOOCV-model
171	3	5	4	4	13	47	male	49.09	3.26	12.6	24.43	17.88	9.08	0.0634923	0.00536818	test data (signs of decomposition), LOOCV-model
172	3	5	6	3	14	81	female	70.61	6.99	31.45	35.36	39.69	13.91	0.0661908	0.0166842	test data (signs of decomposition), LOOCV-model
173	3	6	4	4	14	49	male	48.97	3.48	14.07	28.04	23.27	10.57	0.0558784	0.00730001	test data (signs of decomposition), LOOCV-model
174	3	5	5	5	15	38	male	44	2.07	9.17	23.15	11.89	9.85	0.0585595	0.0084728	test data (signs of decomposition), LOOCV-model
175	3	7	5	4	16	66	female	64.18	2.46	7.93	32.76	22.27	12.22	0.0656094	0.00868721	test data (signs of decomposition), LOOCV-model
176	3	7	4	5	16	64	male	61.4	4.99	19.02	26.72	30.2	13.14	0.0668791	0.0148062	test data (signs of decomposition), LOOCV-model
177	3	7	6	4	17	82	male	56.19	1.5	22.87	34.67	40.07	13.81	0.0656102	0.012814	test data (signs of decomposition), LOOCV-model
178	3	7	5	5	17	84	male	57.63	5.05	19.05	35.02	30.32	15.83	0.0768371	0.00773731	test data (signs of decomposition), LOOCV-model
179	3	7	5	5	17	62	female	60.23	7.65	26.97	49.2	38.52	7.62	0.0748829	0.00832862	test data (signs of decomposition), LOOCV-model
180	3	5	8	5	18	45	male	55.35	4.74	16.79	31.99	22.11	9.4	0.0626033	0.00788798	test data (signs of decomposition), LOOCV-model
181	3	7	6	5	18	73	male	57.8	5.47	18.19	32.27	32.56	17.79	0.0618333	0.0127463	test data (signs of decomposition), LOOCV-model
182	3	7	6	5	18	60	female	51.55	1.67	30.4	42.78	49.92	11.88	0.0655455	0.00847226	test data (signs of decomposition), LOOCV-model
183	3	8	6	5	19	36	male	51.34	3.24	15.69	32.79	21.31	4.83	0.0558692	0.00766115	test data (signs of decomposition), LOOCV-model
184	3	9	5	6	20	80	male	66.16	2.2	17.32	26.24	25.49	10.63	0.0856151	0.0172024	test data (signs of decomposition), LOOCV-model
185	3	9	6	5	20	57	female	54.59	3.32	13.45	26.54	22.55	12.61	0.0623601	0.00750322	test data (signs of decomposition), LOOCV-model
186	3	9	7	5	21	51	male	47.49	0.23	10.89	17.3	21.78	6.92	0.0540272	0.0100545	test data (signs of decomposition), LOOCV-model
187	3	9	7	5	21	35	male	46.02	0.44	11.76	12.38	11.69	8.73	0.0514202	0.00999668	test data (signs of decomposition), LOOCV-model
188	3	9	7	6	22	65	male	71.37	16.03	47.83	21.16	26.29	19.66	0.0636985	0.009996	test data (signs of decomposition), LOOCV-model
189	3	9	7	6	22	65	male	57.51	0.19	31.78	26.43	38.95	9.09	0.0671335	0.00899628	test data (signs of decomposition), LOOCV-model
190	3	9	7	6	22	54	male	73.49	14.69	25.69	31.32	58.29	5.22	0.0600277	0.0105214	test data (signs of decomposition), LOOCV-model

## Sheet: S1B decomposition d-score
Decomposition d-score
according to Megyesi et al. (2005) Using accumulated degree-days to estimate the postmortem interval from decomposed human remains. J Forensic Sci. 50(3):618-26. PMID: 15932096.
stage of decomposition	p-score	Head
fresh	1	fresh, no discoloration
early decomposition	2	Pink-white appearance with skin slippage, some hair loss
early decomposition	3	gray to green discoloration of skin
early decomposition	4	drying of nose, ears and lips
early decomposition	5	purging of decompositional fluids out of eyes, ears, nose, mouth
early decomposition	6	muscle tissue brown-black
advanced decomposition	7	caving in of facial tissue
advanced decomposition	8	bones visible (<50% of scoring area)
advanced decomposition	9	mummification, bones visible >50% of scoring area
stage of decomposition	Score	trunk
fresh	1	fresh, no discoloration
early decomposition	2	Pink-white appearance with skin slippage, marbling
early decomposition	3	gray to green discoloration of skin
early decomposition	4	bloating, green discoloration, purging of decompositional fluids
early decomposition	5	discoloration green-brown/black, postbloating
advanced decomposition	6	caving in of abdominal cavity
advanced decomposition	7	bones visible (<50% of scoring area)
stage of decomposition	Score	extremities
fresh	1	fresh, no discoloration
early decomposition	2	Pink-white appearance with hand and foot skin slippage
early decomposition	3	gray to green discoloration of skin, marbling
early decomposition	4	drying of fingers / toes
advanced decomposition	5	skin brown-black appears like leather
advanced decomposition	6	bones visible (<50% of scoring area)
