# Supplementary material for: Molecular age prediction using skull bone samples from individuals with and without signs of decomposition: a multivariate approach combining analysis of posttranslational protein modifications and DNA methylation
Source: Int J Legal Med. 2024 Sep 11;139(1):157–74. doi: 10.1007/s00414-024-03314-z (PMC11732915; doi:10.1007/s00414-024-03314-z)
Supplement: Supplementary file 2 — Supplementary Material 2 [file 414_2024_3314_MOESM2_ESM.xlsx]

## Sheet: Table S2
Chronological Age Prediction based on DNA Methylation: Massive Parallel Sequencing and Random Forest Regression
Naue et al.
Supplementary Table S2: Primer and amplicon information for DNAm analysis
Marker/Gene	Forward PCR primer	Reverse PCR primer	used CpG site within in the amplicon	cg ID of used CpG site (if available)	position of CpG site in GRCh37	position of CpG site in GRCh38	amplified region	Primer reference	each primer [pmol/µL] in primer mix used in PCR
ELOVL2	Next_F-GGYGATTTGTAGGTTTAGT	Next_R-ACCCAACTATAAACAAAACCAAC	8	cg24724428	chr6:11044888	chr6: 11044655	156bp	[1]	2.16
KLF14	Next_F-AGGTTGTTGTAATTTAGAAGTTT	Next_R-TCATATTTAACAACCTCAAAAATTATC	3	cg08097417	chr7:130419133	chr7:130734372	116bp	[1]	10.78
PDE4C	Next_F-GTTATTTATYGTTTGTAGGAGGAAA	Next_R-CCACAACATAACCAAAACCC	17	-	chr19:18343915	chr19:18233105	186bp	modified from [2]	8.98
RPA2	Next_F-TTTTTATAGTTTTATTGGGGAGAAT	Next_R-CTCAAAAACTCRCAACACTAAC	3	cg25410668	chr1:28241577	chr1:27915066	126bp	[1]	7.18
TRIM59	Next_F-GGGGGAGAGGTTGGGT	Next_R-CTCCACAACATAACAAAAAACCC	7	-	chr3: 160167987	chr3:160450199	116bp	[1]	3.95
ZYG11A	Next_F-AGGTATTTGTTGGGGAGTGT	Next_R-CTCAAAACRCAAATTCCAC	18	-	chr1:53308872	chr1:52843200	170bp	[1]	10.06
Next_F:	Illumina NexteraXT-overhang forward [3]
Next_R:	Illumina NexteraXT-overhang reverse [3]
[1]	Naue J et al (2017) Chronological age prediction based on DNA methylation: Massive parallel sequencing and random forest regression. Forensic Science International: Genetics 31:19–28. https://doi.org/10.1016/j.fsigen.2017.07.015
[2]	Weidner CI et al (2014) Aging of blood can be tracked by DNA methylation changes at just three CpG sites. Genome Biology 15:R24. https://doi.org/10.1186/gb-2014-15-2-r24
[3]	Illumina Adapter Sequences (2019) Document # 1000000002694 v10
